# Supplementary material for: High-Affinity Fully Human Anti-EpCAM Antibody with Biased IL-2 Exhibits Potent Antitumor Activity
Source: Biomolecules. 2024 Nov 2;14(11):1399. doi: 10.3390/biom14111399 (PMC11591715; doi:10.3390/biom14111399)
Supplement: Supplementary file 1 [file biomolecules-14-01399-s001.zip]

Archive with 1 entries (1 files):
- biomolecules-3275527-supplementary.pdf
